# Supplementary material for: Comprehensive phylogenomic analysis of Zika virus: Insights into its origin, past evolutionary dynamics, and global spread
Source: Virus Res. 2024 Nov 8;350:199490. doi: 10.1016/j.virusres.2024.199490 (PMC11583807; doi:10.1016/j.virusres.2024.199490)
Supplement: Supplementary file 4 [file mmc4.zip]

Archive with 1 entries (1 files):
- mmc4.tree
