# Supplementary material for: Comprehensive phylogenomic analysis of Zika virus: Insights into its origin, past evolutionary dynamics, and global spread
Source: Virus Res. 2024 Nov 8;350:199490. doi: 10.1016/j.virusres.2024.199490 (PMC11583807; doi:10.1016/j.virusres.2024.199490)
Supplement: Supplementary file 4 [file mmc4.zip › mmc4.tree]

#NEXUS
Begin taxa;
	Dimensions ntax=479;
		Taxlabels
			EU545988_Micronesia_2007/06/15
			JN860885_Cambodia_2010/06/01
			KF268948_Central_African_Republic_1976/06/01
			KF270886_Gabon_2007/06/01
			KF270887_Gabon_2007/06/01
			KF383022_Senegal_1997/06/01
			KF383029_Senegal_2002/06/01
			KF383031_Senegal_1969/06/01
			KF383034_Senegal_1979/06/01
			KF383036_Cote_d'Ivoire_1999/06/01
			KF383037_Cote_d'Ivoire_1996/06/01
			KF383038_Cote_d'Ivoire_1999/06/01
			KF383039_Senegal_1991/06/01
			KF383045_Cote_d'Ivoire_1990/06/01
			KF383046_Cote_d'Ivoire_1999/06/01
			KF383085_Senegal_1969/06/01
			KF383086_Cote_d'Ivoire_1999/06/01
			KF383106_Cote_d'Ivoire_1990/06/01
			KF383114_Senegal_1979/06/01
			KF993678_Canada_2013/02/19
			KJ634273_Cook_Islands_2014/06/01
			KJ776791_French_Polynesia_2013/11/28
			KJ873160_New_Caledonia_2014/04/03
			KJ873161_New_Caledonia_2014/04/02
			KM078930_Chile_Easter_Island_2014/04/04
			KM078971_Chile_Easter_Island_2014/04/21
			KM851038_Philippines_2012/05/09
			KR872956_Brazil_2015/06/01
			KU179098_Indonesia_Jambi_2014/12/30
			KU312312_Suriname_2015/10/02
			KU321639_Brazil_2015/03/15
			KU365777_Brazil_2015/06/01
			KU365778_Brazil_2015/06/01
			KU365779_Brazil_2015/06/01
			KU365780_Brazil_2015/06/01
			KU497555_Brazil_2015/11/30
			KU501215_Puerto_Rico_2015/12/01
			KU509998_Haiti_2014/12/12
			KU527068_Brazil_Rio_Grande_do_Norte_Natal_2015/06/01
			KU647676_Martinique_2015/12/15
			KU681081_Thailand_2014/07/19
			KU681082_Philippines_2012/05/09
			KU707826_Brazil_2015/07/01
			KU729217_Brazil_2015/06/01
			KU729218_Brazil_2015/06/01
			KU744693_China_2016/02/06
			KU758877_French_Guiana_2015/12/15
			KU761560_China_2016/02/15
			KU761561_China_2016/02/15
			KU761564_China_2016/02/12
			KU820897_Colombia_Barranquilla_2015/12/15
			KU820899_China_2016/02/17
			KU853013_Italy_Padua_2016/02/01
			KU870645_USA_2016/02/02
			KU922923_Mexico_Chiapas_2016/02/25
			KU922960_Mexico_Chiapas_2016/02/25
			KU926309_Brazil_2016/01/14
			KU926310_Brazil_2016/01/29
			KU937936_Suriname_2016/02/11
			KU940224_Brazil_2015/08/01
			KU940228_Brazil_2015/07/01
			KU955589_China_2016/02/16
			KU955591_Senegal_1984/11/20
			KU963574_Nigeria_Ibadan_1968/09/09
			KU963796_China_Shenzhen_2016/06/01
			KU991811_Italy_Rome_2016/03/06
			KU997667_China_2016/02/16
			KX013000_China_2016/02/17
			KX051560_Thailand_2013/07/09
			KX051561_Thailand_2013/09/21
			KX051562_Thailand_2015/01/16
			KX051563_USA_2016/02/05
			KX087101_Puerto_Rico_2015/12/15
			KX087102_Colombia_Barranquilla_2015/12/15
			KX117076_China_2016/02/17
			KX156774_Panama_2015/12/18
			KX156775_Panama_2015/12/11
			KX156776_Panama_2015/12/18
			KX197192_Brazil_2015/06/01
			KX198135_Panama_2016/06/01
			KX216632_Solomon_Islands_2015/06/01
			KX216634_Tonga_2016/06/01
			KX216636_Samoa_2016/06/01
			KX216639_Samoa_2016/06/01
			KX216640_Cook_Islands_2014/06/01
			KX247632_Mexico_2015/11/15
			KX247646_Colombia_2016/02/09
			KX253996_China_2016/02/16
			KX262887_Honduras_2016/01/06
			KX266255_China_2016/02/14
			KX280026_Brazil_2015/06/01
			KX369547_French_Polynesia_2013/10/25
			KX377336_Malaysia_1966/07/15
			KX380263_Fiji_2016/06/01
			KX421194_Nicaragua_2016/01/13
			KX421195_Nicaragua_2016/01/19
			KX446950_Mexico_Chiapas_2016/01/01
			KX446951_Mexico_Chiapas_2016/01/01
			KX447509_French_Polynesia_2013/12/15
			KX447510_French_Polynesia_2013/12/15
			KX447511_French_Polynesia_2014/01/15
			KX447512_French_Polynesia_2013/12/15
			KX447513_French_Polynesia_2013/12/15
			KX447514_French_Polynesia_2014/01/15
			KX447515_French_Polynesia_2013/11/15
			KX447516_French_Polynesia_2014/01/15
			KX447517_French_Polynesia_2014/01/15
			KX447518_French_Polynesia_2013/12/15
			KX520666_Brazil_Salvadore_Bahia_2015/08/15
			KX548902_Colombia_2015/10/07
			KX601168_Puerto_Rico_2015/12/01
			KX601169_Uganda_Entebbe_1947/04/20
			KX673530_United_Kingdom_2016/04/21
			KX694532_Thailand_2013/02/12
			KX694534_Honduras_2015/01/06
			KX702400_Venezuela_Barquisimeto_2016/03/25
			KX766028_Dominican_Republic_2016/06/06
			KX766029_Mexico_2016/06/23
			KX806557_Australia_2016/02/15
			KX811222_Brazil_Fortaleza_2016/06/14
			KX813683_Singapore_2016/08/27
			KX827268_USA_2016/01/01
			KX827309_Singapore_2016/08/28
			KX830930_Brazil_2016/03/01
			KX832731_USA_Miami_Florida_2016/08/24
			KX838904_USA_Miami_Florida_2016/08/22
			KX838905_USA_Miami_Florida_2016/08/23
			KX838906_USA_Miami_Florida_2016/08/23
			KX842449_USA_Miami_Florida_2016/06/22
			KX856011_Mexico_Chiapas_2016/01/01
			KX879603_Ecuador_Esmeraldas_2016/04/15
			KX879604_Ecuador_Esmeraldas_2016/04/15
			KX893855_Venezuela_2016/03/25
			KX906952_Honduras_2016/04/16
			KX922706_USA_Miami_Florida_2016/08/05
			KX922707_USA_Florida_2016/08/17
			KY003152_Philippines_Iloilo_City_2016/09/01
			KY003153_Italy_2016/04/15
			KY003154_Italy_2016/04/15
			KY014295_USA_Florida_2016/06/22
			KY014296_Brazil_Rio_de_Janeiro_2016/04/18
			KY014297_Brazil_Rio_de_Janeiro_2016/04/12
			KY014299_USA_Miami_FL_2016/09/04
			KY014300_Dominican_Republic_Distrito_Nacional_2016/04/20
			KY014302_Dominican_Republic_Distrito_Nacional_2016/04/21
			KY014303_Dominican_Republic_Distrito_Nacional_2016/04/11
			KY014304_Dominican_Republic_Distrito_Nacional_2016/04/18
			KY014305_Dominican_Republic_Distrito_Nacional_2016/04/05
			KY014306_Honduras_Francisco_Morazan_2016/06/10
			KY014307_Brazil_Rio_de_Janeiro_2016/03/28
			KY014309_Brazil_Rio_de_Janeiro_2016/03/28
			KY014310_Honduras_Francisco_Morazan_2016/05/09
			KY014312_Honduras_Francisco_Morazan_2016/05/13
			KY014314_Dominican_Republic_Distrito_Nacional_2016/06/14
			KY014315_Honduras_Francisco_Morazan_2016/06/06
			KY014316_USA_Florida_2016/08/17
			KY014317_Brazil_Rio_de_Janeiro_2016/03/21
			KY014318_Dominican_Republic_Distrito_Nacional_2016/04/27
			KY014319_Honduras_Francisco_Morazan_2016/04/30
			KY014320_Brazil_Rio_de_Janeiro_2016/03/23
			KY014321_Dominican_Republic_Distrito_Nacional_2016/04/11
			KY014322_USA_Miami_FL_2016/08/23
			KY014323_USA_Miami_FL_2016/08/23
			KY014324_USA_Miami_FL_2016/08/22
			KY014325_USA_Florida_2016/08/02
			KY014327_Honduras_Francisco_Morazan_2016/06/09
			KY075932_USA_Florida_2016/03/22
			KY075933_USA_Florida_2016/06/21
			KY075934_USA_Florida_2016/07/03
			KY075937_USA_Florida_Miami_Beach_2016/09/09
			KY075938_USA_Florida_Miami_Beach_2016/09/20
			KY075939_USA_Florida_Miami_Beach_2016/10/05
			KY120348_Mexico_Oaxaca_Tehuantepec_Isthmus_2016/03/03
			KY120349_Mexico_Oaxaca_Tehuantepec_Isthmus_2016/03/03
			KY126350_Taiwan_2016/10/15
			KY126351_Taiwan_2016/05/15
			KY131442_Viet_Nam_Long_An_2013/06/15
			KY241671_Singapore_2016/09/04
			KY241673_Singapore_2016/09/04
			KY241674_Singapore_2016/09/05
			KY241675_Singapore_2016/09/06
			KY241676_Singapore_2016/09/06
			KY241678_Singapore_2016/09/07
			KY241679_Singapore_2016/09/07
			KY241680_Singapore_2016/09/07
			KY241681_Singapore_2016/09/08
			KY241682_Singapore_2016/09/08
			KY241683_Singapore_2016/09/08
			KY241684_Singapore_2016/09/08
			KY241685_Singapore_2016/09/12
			KY241686_Singapore_2016/09/12
			KY241687_Singapore_2016/09/13
			KY241688_Singapore_2016/09/13
			KY241689_Singapore_2016/09/13
			KY241690_Singapore_2016/09/13
			KY241691_Singapore_2016/09/13
			KY241692_Singapore_2016/09/14
			KY241694_Singapore_2016/09/19
			KY241695_Singapore_2016/09/20
			KY241696_Singapore_2016/08/30
			KY241697_Singapore_2016/08/27
			KY241698_Singapore_2016/08/26
			KY241700_Singapore_2016/08/27
			KY241704_Singapore_2016/08/27
			KY241706_Singapore_2016/08/28
			KY241707_Singapore_2016/08/28
			KY241713_Singapore_2016/08/28
			KY241714_Singapore_2016/08/28
			KY241716_Singapore_2016/08/28
			KY241719_Singapore_2016/08/29
			KY241720_Singapore_2016/08/29
			KY241721_Singapore_2016/08/28
			KY241722_Singapore_2016/08/28
			KY241725_Singapore_2016/08/26
			KY241726_Singapore_2016/08/28
			KY241727_Singapore_2016/08/28
			KY241729_Singapore_2016/08/29
			KY241730_Singapore_2016/08/27
			KY241731_Singapore_2016/08/30
			KY241733_Singapore_2016/08/28
			KY241734_Singapore_2016/08/28
			KY241736_Singapore_2016/08/29
			KY241737_Singapore_2016/08/28
			KY241738_Singapore_2016/08/30
			KY241740_Singapore_2016/08/29
			KY241741_Singapore_2016/08/28
			KY241744_Singapore_2016/08/28
			KY241748_Singapore_2016/08/28
			KY241749_Singapore_2016/08/28
			KY241750_Singapore_2016/08/28
			KY241751_Singapore_2016/08/28
			KY241753_Singapore_2016/08/26
			KY241754_Singapore_2016/09/07
			KY241756_Singapore_2016/09/05
			KY241758_Singapore_2016/08/30
			KY241763_Singapore_2016/09/02
			KY241766_Singapore_2016/09/15
			KY241767_Singapore_2016/09/07
			KY241772_Singapore_2016/08/30
			KY241773_Singapore_2016/09/07
			KY241774_Singapore_2016/09/05
			KY241775_Singapore_2016/09/05
			KY241776_Singapore_2016/09/05
			KY241777_Singapore_2016/09/06
			KY241778_Singapore_2016/09/06
			KY241779_Singapore_2016/09/06
			KY241780_Singapore_2016/09/06
			KY241781_Singapore_2016/09/06
			KY241782_Singapore_2016/09/07
			KY241783_Singapore_2016/09/07
			KY241784_Singapore_2016/09/08
			KY241785_Singapore_2016/09/05
			KY241786_Singapore_2016/09/06
			KY241787_Singapore_2016/09/07
			KY241788_Singapore_2016/05/13
			KY272987_Thailand_2016/08/30
			KY272991_Brazil_2016/02/12
			KY288905_Uganda_1962/11/15
			KY293644_New_Zealand_2016/02/21
			KY317936_Colombia_2016/01/16
			KY317937_Colombia_2016/01/07
			KY317938_Colombia_2016/01/10
			KY317940_Colombia_2016/01/09
			KY325464_USA_Florida_2016/09/19
			KY325465_USA_Florida_2016/09/28
			KY325467_USA_Florida_2016/07/29
			KY325468_USA_Florida_2016/08/04
			KY325469_USA_Florida_2016/08/04
			KY325472_USA_Florida_2016/08/23
			KY325473_USA_Florida_2016/08/31
			KY325476_USA_Florida_2016/10/11
			KY325477_USA_Florida_2016/10/03
			KY325479_USA_Florida_2016/09/28
			KY328289_Honduras_2016/05/15
			KY348640_Suriname_2016/01/22
			KY354186_Brazil_Manguinhos_Rio_de_Janeiro_2015/04/15
			KY379148_China_2016/02/29
			KY415988_Haiti_2014/06/05
			KY415990_Haiti_2014/06/02
			KY415991_Haiti_2014/06/24
			KY441401_Brazil_2016/02/29
			KY441402_Brazil_2016/04/05
			KY441403_Brazil_2016/01/11
			KY553111_South_Korea_2016/04/15
			KY558999_Brazil_Olinda_Pernambuco_2016/07/10
			KY559012_Brazil_Ribeirao_Preto_Sao_Paulo_2016/04/19
			KY576904_Central_African_Republic_Bangui_1989/06/01
			KY606271_Mexico_Chiapas_2016/03/05
			KY606272_Mexico_Oaxaca_2016/08/05
			KY606273_Mexico_Guerrero_2016/06/30
			KY606274_Mexico_Guerrero_2016/07/07
			KY631492_Brazil_Manaus_Amazonas_State_2016/01/08
			KY631493_Mexico_Tapachula_Chiapas_2015/10/15
			KY631494_Mexico_Tapachula_Chiapas_2015/10/15
			KY648934_Mexico_Chiapas_2016/06/01
			KY693676_Honduras_2016/08/26
			KY693677_Honduras_2016/08/26
			KY693678_Peru_2016/06/28
			KY693679_Peru_2016/07/11
			KY693680_Venezuela_2016/10/19
			KY765317_Nicaragua_Managua_2016/06/29
			KY765318_Nicaragua_Managua_2016/07/10
			KY765320_Nicaragua_Managua_2016/05/29
			KY765321_Nicaragua_Managua_2016/07/10
			KY765322_Nicaragua_Managua_2016/06/29
			KY765323_Nicaragua_Managua_2016/06/30
			KY765324_Nicaragua_Managua_2016/07/07
			KY765326_Nicaragua_Managua_2016/06/30
			KY765327_Nicaragua_Managua_2016/04/22
			KY785415_Dominican_Republic_Distrito_Nacional_2016/04/11
			KY785418_Honduras_Francisco_Morazan_2016/05/13
			KY785419_Jamaica_2016/06/13
			KY785420_Dominican_Republic_Distrito_Nacional_2016/04/18
			KY785422_USA_Miami_FL_2016/09/09
			KY785423_Dominican_Republic_Distrito_Nacional_2016/04/05
			KY785427_Brazil_Rio_de_Janeiro_2016/03/30
			KY785429_Brazil_Rio_de_Janeiro_2016/04/14
			KY785435_Dominican_Republic_2016/07/07
			KY785441_Dominican_Republic_Distrito_Nacional_2016/06/13
			KY785442_Honduras_Francisco_Morazan_2016/06/04
			KY785445_USA_Florida_2016/07/19
			KY785448_Honduras_Francisco_Morazan_2016/06/10
			KY785450_Brazil_Rio_de_Janeiro_2016/04/12
			KY785452_Honduras_Francisco_Morazan_2016/06/07
			KY785455_Brazil_Rio_de_Janeiro_2016/04/06
			KY785456_Brazil_Rio_de_Janeiro_2016/04/15
			KY785464_Puerto_Rico_2016/04/13
			KY785465_Dominican_Republic_Distrito_Nacional_2016/04/07
			KY785468_USA_Miami_FL_2016/10/05
			KY785469_Colombia_Santander_2016/04/05
			KY785472_USA_Miami_FL_2016/09/20
			KY785475_Dominican_Republic_Distrito_Nacional_2016/04/07
			KY785476_Dominican_Republic_Distrito_Nacional_2016/04/18
			KY785484_Dominican_Republic_2016/06/06
			KY921911_Singapore_2016/06/01
			KY927808_China_Henan_2016/09/15
			KY989971_Colombia_2015/12/15
			LC171327_Japan_2016/07/20
			LC190723_JapanKanagawa_Yokohama_2016/05/20
			LC191864_JapanChiba_2016/04/21
			LC219720_Japan_2016/11/22
			LC331561_Japan_Tokyo_2016/06/01
			LC369584_Japankanagawa_Sagamihara_2017/06/01
			MF036115_China_2016/11/02
			MF073357_Brazil_2016/02/01
			MF073358_Brazil_2015/06/01
			MF073359_Brazil_2015/03/01
			MF098766_Russia_2016/05/31
			MF098769_Russia_2016/08/25
			MF098771_Russia_2017/01/30
			MF099651_China_Guizhou_08/2016/15
			MF159531_USA_2017/04/19
			MF167360_China_2016/02/26
			MF173411_India_2016/11/14
			MF352141_Brazil_Pernambuco_2015/05/13
			MF384325_Haiti_2016/05/17
			MF434516_Nicaragua_Managua_2016/08/05
			MF434517_Nicaragua_Managua_2016/08/19
			MF434521_Nicaragua_Managua_2016/07/19
			MF434522_Nicaragua_Managua_2016/08/29
			MF438286_Cuba_2017/02/12
			MF510857_Senegal_1984/06/12
			MF574552_Colombia_Barranquilla_2015/12/15
			MF574559_Colombia_Barranquilla_2015/12/15
			MF574565_Colombia_Barranquilla_2015/12/15
			MF574566_Colombia_Barranquilla_2015/12/15
			MF574567_Colombia_Barranquilla_2015/12/15
			MF574570_Colombia_Barranquilla_2015/12/15
			MF574571_Colombia_Barranquilla_2015/12/15
			MF574572_Colombia_Barranquilla_2015/12/15
			MF574575_Colombia_Barranquilla_2015/12/15
			MF574577_Colombia_Barranquilla_2015/12/15
			MF574578_Colombia_Barranquilla_2016/12/15
			MF574579_Colombia_Barranquilla_2016/12/15
			MF574583_Colombia_Barranquilla_2016/12/15
			MF574584_Colombia_Barranquilla_2016/12/15
			MF574585_Colombia_Barranquilla_2016/12/15
			MF574586_Colombia_Barranquilla_2016/12/15
			MF574587_Colombia_Barranquilla_2016/12/15
			MF574588_Colombia_Barranquilla_2016/12/15
			MF629796_Nigeria_2011/04/05
			MF629797_Nigeria_2013/07/05
			MF629798_Senegal_2013/07/10
			MF629799_Senegal_2000/11/11
			MF664436_Russia_Moscow_2016/08/25
			MF692778_Taiwan_2016/10/15
			MF783072_Haiti_2016/06/27
			MF783073_Haiti_2016/05/10
			MF794971_Ecuador_2016/05/01
			MF801378_Guatemala_2016/07/21
			MF801381_Honduras_2016/06/01
			MF801383_Honduras_2016/06/03
			MF801384_Honduras_Roatan_2016/02/03
			MF801386_Honduras_Roatan_2016/02/24
			MF801387_Honduras_Roatan_2016/03/29
			MF801389_Honduras_Roatan_2016/05/10
			MF801391_Mexico_Oaxaca_2016/07/06
			MF801395_Mexico_Chiapas_2016/05/09
			MF801396_Mexico_Chiapas_2016/05/17
			MF801397_Mexico_Campeche_2016/05/20
			MF801398_Mexico_Chiapas_2016/05/20
			MF801400_Mexico_Chiapas_2016/05/20
			MF801401_Mexico_Chiapas_2016/05/23
			MF801402_Mexico_Chiapas_2016/05/26
			MF801403_Mexico_Chiapas_2016/05/25
			MF801406_Mexico_Oaxaca_2016/07/07
			MF801408_Mexico_Chiapas_2016/07/05
			MF801410_Mexico_Guerrero_2016/07/05
			MF801412_Mexico_Guerrero_2016/07/07
			MF801413_Mexico_Guerrero_2016/07/07
			MF801414_Mexico_Guerrero_2016/07/05
			MF801417_Mexico_Chiapas_2016/07/01
			MF801418_Mexico_Chiapas_2016/06/30
			MF801423_Mexico_Guerrero_2016/06/30
			MF801426_Nicaragua_2016/07/25
			MF926508_Nigeria_2016/10/13
			MF988734_Singapore_2017/08/15
			MF988743_USA_Miami_Beach_FL_2016/09/01
			MF996804_Thailand_2017/08/07
			MG366907_Thailand_2015/06/27
			MG494697_Mexico_Veracruz_2016/11/24
			MG548660_Thailand_2016/11/30
			MG548661_Thailand_2016/11/30
			MG595216_Mexico_2016/06/23
			MG645981_Thailand_2006/10/28
			MG674718_China_2016/04/16
			MG674719_China_2016/04/16
			MG807646_Thailand_2016/11/11
			MG807647_Thailand_2017/09/07
			MG827392_French_Polynesia_2013/10/25
			MG982566_Chile_Easter_Island_2014/04/29
			MH013290_Thailand_2017/10/01
			MH055376_China_2016/06/01
			MH063261_Cuba_2017/09/24
			MH063262_Cuba_2017/07/17
			MH063264_Cuba_2017/08/13
			MH063265_Cuba_2017/07/17
			MH119185_Thailand_2016/12/01
			MH157202_Mexico_Tapachula_Chiapas_2016/08/10
			MH157208_Mexico_Tapachula_Chiapas_2016/08/22
			MH157213_Mexico_Tapachula_Chiapas_2016/06/23
			MH158236_Cambodia_2010/06/01
			MH158237_Puerto_Rico_2015/06/01
			MH179341_Colombia_2015/12/10
			MH255601_Singapore_2016/09/01
			MH368551_Cambodia_2016/06/14
			MH430252_Viet_Nam_Ho_Chi_Minh_city_2016/10/21
			MH430253_Viet_Nam_Ho_Chi_Minh_city_2016/10/22
			MH513598_Brazil_Sinop_MT_2015/12/09
			MH513599_Brazil_Sinop_MT_2015/12/11
			MH513600_Brazil_Sinop_MT_2015/12/11
			MH544701_Colombia_2016/01/17
			MH882527_Brazil_2016/04/26
			MH882529_Brazil_2016/05/03
			MH882530_Brazil_2016/05/10
			MH882531_Brazil_2016/05/17
			MH882532_Brazil_2016/05/24
			MH882533_Brazil_2016/06/03
			MH882534_Brazil_2016/06/08
			MH882535_Brazil_2016/06/16
			MH882536_Brazil_2016/06/28
			MH882537_Brazil_2016/07/05
			MH882538_Brazil_2016/07/12
			MH882539_Brazil_2016/07/19
			MH882540_Brazil_2016/07/27
			MH882541_Brazil_2016/04/19
			MH882542_Brazil_2016/04/19
			MH882543_Brazil_2016/05/05
			MH882544_Brazil_2016/05/12
			MH882546_Brazil_2016/05/24
			MH882547_Brazil_2016/06/02
			MH882548_Brazil_2016/06/09
			MH900227_Mexico_Morelos_2016/06/01
			MK238038_India_Jaipur_City_Rajasthan_state_2018/10/15
			MK241415_Cape_Verde_2015/12/03
			MK241416_Cape_Verde_2015/11/27
			MK241417_Cape_Verde_2016/06/04
			MK829152_Angola_2017/05/25
			MK829153_Angola_2017/06/15
			;
End;
Begin trees;
	Translate
		1 EU545988_Micronesia_2007/06/15,
		2 JN860885_Cambodia_2010/06/01,
		3 KF268948_Central_African_Republic_1976/06/01,
		4 KF270886_Gabon_2007/06/01,
		5 KF270887_Gabon_2007/06/01,
		6 KF383022_Senegal_1997/06/01,
		7 KF383029_Senegal_2002/06/01,
		8 KF383031_Senegal_1969/06/01,
		9 KF383034_Senegal_1979/06/01,
		10 KF383036_Cote_d'Ivoire_1999/06/01,
		11 KF383037_Cote_d'Ivoire_1996/06/01,
		12 KF383038_Cote_d'Ivoire_1999/06/01,
		13 KF383039_Senegal_1991/06/01,
		14 KF383045_Cote_d'Ivoire_1990/06/01,
		15 KF383046_Cote_d'Ivoire_1999/06/01,
		16 KF383085_Senegal_1969/06/01,
		17 KF383086_Cote_d'Ivoire_1999/06/01,
		18 KF383106_Cote_d'Ivoire_1990/06/01,
		19 KF383114_Senegal_1979/06/01,
		20 KF993678_Canada_2013/02/19,
		21 KJ634273_Cook_Islands_2014/06/01,
		22 KJ776791_French_Polynesia_2013/11/28,
		23 KJ873160_New_Caledonia_2014/04/03,
		24 KJ873161_New_Caledonia_2014/04/02,
		25 KM078930_Chile_Easter_Island_2014/04/04,
		26 KM078971_Chile_Easter_Island_2014/04/21,
		27 KM851038_Philippines_2012/05/09,
		28 KR872956_Brazil_2015/06/01,
		29 KU179098_Indonesia_Jambi_2014/12/30,
		30 KU312312_Suriname_2015/10/02,
		31 KU321639_Brazil_2015/03/15,
		32 KU365777_Brazil_2015/06/01,
		33 KU365778_Brazil_2015/06/01,
		34 KU365779_Brazil_2015/06/01,
		35 KU365780_Brazil_2015/06/01,
		36 KU497555_Brazil_2015/11/30,
		37 KU501215_Puerto_Rico_2015/12/01,
		38 KU509998_Haiti_2014/12/12,
		39 KU527068_Brazil_Rio_Grande_do_Norte_Natal_2015/06/01,
		40 KU647676_Martinique_2015/12/15,
		41 KU681081_Thailand_2014/07/19,
		42 KU681082_Philippines_2012/05/09,
		43 KU707826_Brazil_2015/07/01,
		44 KU729217_Brazil_2015/06/01,
		45 KU729218_Brazil_2015/06/01,
		46 KU744693_China_2016/02/06,
		47 KU758877_French_Guiana_2015/12/15,
		48 KU761560_China_2016/02/15,
		49 KU761561_China_2016/02/15,
		50 KU761564_China_2016/02/12,
		51 KU820897_Colombia_Barranquilla_2015/12/15,
		52 KU820899_China_2016/02/17,
		53 KU853013_Italy_Padua_2016/02/01,
		54 KU870645_USA_2016/02/02,
		55 KU922923_Mexico_Chiapas_2016/02/25,
		56 KU922960_Mexico_Chiapas_2016/02/25,
		57 KU926309_Brazil_2016/01/14,
		58 KU926310_Brazil_2016/01/29,
		59 KU937936_Suriname_2016/02/11,
		60 KU940224_Brazil_2015/08/01,
		61 KU940228_Brazil_2015/07/01,
		62 KU955589_China_2016/02/16,
		63 KU955591_Senegal_1984/11/20,
		64 KU963574_Nigeria_Ibadan_1968/09/09,
		65 KU963796_China_Shenzhen_2016/06/01,
		66 KU991811_Italy_Rome_2016/03/06,
		67 KU997667_China_2016/02/16,
		68 KX013000_China_2016/02/17,
		69 KX051560_Thailand_2013/07/09,
		70 KX051561_Thailand_2013/09/21,
		71 KX051562_Thailand_2015/01/16,
		72 KX051563_USA_2016/02/05,
		73 KX087101_Puerto_Rico_2015/12/15,
		74 KX087102_Colombia_Barranquilla_2015/12/15,
		75 KX117076_China_2016/02/17,
		76 KX156774_Panama_2015/12/18,
		77 KX156775_Panama_2015/12/11,
		78 KX156776_Panama_2015/12/18,
		79 KX197192_Brazil_2015/06/01,
		80 KX198135_Panama_2016/06/01,
		81 KX216632_Solomon_Islands_2015/06/01,
		82 KX216634_Tonga_2016/06/01,
		83 KX216636_Samoa_2016/06/01,
		84 KX216639_Samoa_2016/06/01,
		85 KX216640_Cook_Islands_2014/06/01,
		86 KX247632_Mexico_2015/11/15,
		87 KX247646_Colombia_2016/02/09,
		88 KX253996_China_2016/02/16,
		89 KX262887_Honduras_2016/01/06,
		90 KX266255_China_2016/02/14,
		91 KX280026_Brazil_2015/06/01,
		92 KX369547_French_Polynesia_2013/10/25,
		93 KX377336_Malaysia_1966/07/15,
		94 KX380263_Fiji_2016/06/01,
		95 KX421194_Nicaragua_2016/01/13,
		96 KX421195_Nicaragua_2016/01/19,
		97 KX446950_Mexico_Chiapas_2016/01/01,
		98 KX446951_Mexico_Chiapas_2016/01/01,
		99 KX447509_French_Polynesia_2013/12/15,
		100 KX447510_French_Polynesia_2013/12/15,
		101 KX447511_French_Polynesia_2014/01/15,
		102 KX447512_French_Polynesia_2013/12/15,
		103 KX447513_French_Polynesia_2013/12/15,
		104 KX447514_French_Polynesia_2014/01/15,
		105 KX447515_French_Polynesia_2013/11/15,
		106 KX447516_French_Polynesia_2014/01/15,
		107 KX447517_French_Polynesia_2014/01/15,
		108 KX447518_French_Polynesia_2013/12/15,
		109 KX520666_Brazil_Salvadore_Bahia_2015/08/15,
		110 KX548902_Colombia_2015/10/07,
		111 KX601168_Puerto_Rico_2015/12/01,
		112 KX601169_Uganda_Entebbe_1947/04/20,
		113 KX673530_United_Kingdom_2016/04/21,
		114 KX694532_Thailand_2013/02/12,
		115 KX694534_Honduras_2015/01/06,
		116 KX702400_Venezuela_Barquisimeto_2016/03/25,
		117 KX766028_Dominican_Republic_2016/06/06,
		118 KX766029_Mexico_2016/06/23,
		119 KX806557_Australia_2016/02/15,
		120 KX811222_Brazil_Fortaleza_2016/06/14,
		121 KX813683_Singapore_2016/08/27,
		122 KX827268_USA_2016/01/01,
		123 KX827309_Singapore_2016/08/28,
		124 KX830930_Brazil_2016/03/01,
		125 KX832731_USA_Miami_Florida_2016/08/24,
		126 KX838904_USA_Miami_Florida_2016/08/22,
		127 KX838905_USA_Miami_Florida_2016/08/23,
		128 KX838906_USA_Miami_Florida_2016/08/23,
		129 KX842449_USA_Miami_Florida_2016/06/22,
		130 KX856011_Mexico_Chiapas_2016/01/01,
		131 KX879603_Ecuador_Esmeraldas_2016/04/15,
		132 KX879604_Ecuador_Esmeraldas_2016/04/15,
		133 KX893855_Venezuela_2016/03/25,
		134 KX906952_Honduras_2016/04/16,
		135 KX922706_USA_Miami_Florida_2016/08/05,
		136 KX922707_USA_Florida_2016/08/17,
		137 KY003152_Philippines_Iloilo_City_2016/09/01,
		138 KY003153_Italy_2016/04/15,
		139 KY003154_Italy_2016/04/15,
		140 KY014295_USA_Florida_2016/06/22,
		141 KY014296_Brazil_Rio_de_Janeiro_2016/04/18,
		142 KY014297_Brazil_Rio_de_Janeiro_2016/04/12,
		143 KY014299_USA_Miami_FL_2016/09/04,
		144 KY014300_Dominican_Republic_Distrito_Nacional_2016/04/20,
		145 KY014302_Dominican_Republic_Distrito_Nacional_2016/04/21,
		146 KY014303_Dominican_Republic_Distrito_Nacional_2016/04/11,
		147 KY014304_Dominican_Republic_Distrito_Nacional_2016/04/18,
		148 KY014305_Dominican_Republic_Distrito_Nacional_2016/04/05,
		149 KY014306_Honduras_Francisco_Morazan_2016/06/10,
		150 KY014307_Brazil_Rio_de_Janeiro_2016/03/28,
		151 KY014309_Brazil_Rio_de_Janeiro_2016/03/28,
		152 KY014310_Honduras_Francisco_Morazan_2016/05/09,
		153 KY014312_Honduras_Francisco_Morazan_2016/05/13,
		154 KY014314_Dominican_Republic_Distrito_Nacional_2016/06/14,
		155 KY014315_Honduras_Francisco_Morazan_2016/06/06,
		156 KY014316_USA_Florida_2016/08/17,
		157 KY014317_Brazil_Rio_de_Janeiro_2016/03/21,
		158 KY014318_Dominican_Republic_Distrito_Nacional_2016/04/27,
		159 KY014319_Honduras_Francisco_Morazan_2016/04/30,
		160 KY014320_Brazil_Rio_de_Janeiro_2016/03/23,
		161 KY014321_Dominican_Republic_Distrito_Nacional_2016/04/11,
		162 KY014322_USA_Miami_FL_2016/08/23,
		163 KY014323_USA_Miami_FL_2016/08/23,
		164 KY014324_USA_Miami_FL_2016/08/22,
		165 KY014325_USA_Florida_2016/08/02,
		166 KY014327_Honduras_Francisco_Morazan_2016/06/09,
		167 KY075932_USA_Florida_2016/03/22,
		168 KY075933_USA_Florida_2016/06/21,
		169 KY075934_USA_Florida_2016/07/03,
		170 KY075937_USA_Florida_Miami_Beach_2016/09/09,
		171 KY075938_USA_Florida_Miami_Beach_2016/09/20,
		172 KY075939_USA_Florida_Miami_Beach_2016/10/05,
		173 KY120348_Mexico_Oaxaca_Tehuantepec_Isthmus_2016/03/03,
		174 KY120349_Mexico_Oaxaca_Tehuantepec_Isthmus_2016/03/03,
		175 KY126350_Taiwan_2016/10/15,
		176 KY126351_Taiwan_2016/05/15,
		177 KY131442_Viet_Nam_Long_An_2013/06/15,
		178 KY241671_Singapore_2016/09/04,
		179 KY241673_Singapore_2016/09/04,
		180 KY241674_Singapore_2016/09/05,
		181 KY241675_Singapore_2016/09/06,
		182 KY241676_Singapore_2016/09/06,
		183 KY241678_Singapore_2016/09/07,
		184 KY241679_Singapore_2016/09/07,
		185 KY241680_Singapore_2016/09/07,
		186 KY241681_Singapore_2016/09/08,
		187 KY241682_Singapore_2016/09/08,
		188 KY241683_Singapore_2016/09/08,
		189 KY241684_Singapore_2016/09/08,
		190 KY241685_Singapore_2016/09/12,
		191 KY241686_Singapore_2016/09/12,
		192 KY241687_Singapore_2016/09/13,
		193 KY241688_Singapore_2016/09/13,
		194 KY241689_Singapore_2016/09/13,
		195 KY241690_Singapore_2016/09/13,
		196 KY241691_Singapore_2016/09/13,
		197 KY241692_Singapore_2016/09/14,
		198 KY241694_Singapore_2016/09/19,
		199 KY241695_Singapore_2016/09/20,
		200 KY241696_Singapore_2016/08/30,
		201 KY241697_Singapore_2016/08/27,
		202 KY241698_Singapore_2016/08/26,
		203 KY241700_Singapore_2016/08/27,
		204 KY241704_Singapore_2016/08/27,
		205 KY241706_Singapore_2016/08/28,
		206 KY241707_Singapore_2016/08/28,
		207 KY241713_Singapore_2016/08/28,
		208 KY241714_Singapore_2016/08/28,
		209 KY241716_Singapore_2016/08/28,
		210 KY241719_Singapore_2016/08/29,
		211 KY241720_Singapore_2016/08/29,
		212 KY241721_Singapore_2016/08/28,
		213 KY241722_Singapore_2016/08/28,
		214 KY241725_Singapore_2016/08/26,
		215 KY241726_Singapore_2016/08/28,
		216 KY241727_Singapore_2016/08/28,
		217 KY241729_Singapore_2016/08/29,
		218 KY241730_Singapore_2016/08/27,
		219 KY241731_Singapore_2016/08/30,
		220 KY241733_Singapore_2016/08/28,
		221 KY241734_Singapore_2016/08/28,
		222 KY241736_Singapore_2016/08/29,
		223 KY241737_Singapore_2016/08/28,
		224 KY241738_Singapore_2016/08/30,
		225 KY241740_Singapore_2016/08/29,
		226 KY241741_Singapore_2016/08/28,
		227 KY241744_Singapore_2016/08/28,
		228 KY241748_Singapore_2016/08/28,
		229 KY241749_Singapore_2016/08/28,
		230 KY241750_Singapore_2016/08/28,
		231 KY241751_Singapore_2016/08/28,
		232 KY241753_Singapore_2016/08/26,
		233 KY241754_Singapore_2016/09/07,
		234 KY241756_Singapore_2016/09/05,
		235 KY241758_Singapore_2016/08/30,
		236 KY241763_Singapore_2016/09/02,
		237 KY241766_Singapore_2016/09/15,
		238 KY241767_Singapore_2016/09/07,
		239 KY241772_Singapore_2016/08/30,
		240 KY241773_Singapore_2016/09/07,
		241 KY241774_Singapore_2016/09/05,
		242 KY241775_Singapore_2016/09/05,
		243 KY241776_Singapore_2016/09/05,
		244 KY241777_Singapore_2016/09/06,
		245 KY241778_Singapore_2016/09/06,
		246 KY241779_Singapore_2016/09/06,
		247 KY241780_Singapore_2016/09/06,
		248 KY241781_Singapore_2016/09/06,
		249 KY241782_Singapore_2016/09/07,
		250 KY241783_Singapore_2016/09/07,
		251 KY241784_Singapore_2016/09/08,
		252 KY241785_Singapore_2016/09/05,
		253 KY241786_Singapore_2016/09/06,
		254 KY241787_Singapore_2016/09/07,
		255 KY241788_Singapore_2016/05/13,
		256 KY272987_Thailand_2016/08/30,
		257 KY272991_Brazil_2016/02/12,
		258 KY288905_Uganda_1962/11/15,
		259 KY293644_New_Zealand_2016/02/21,
		260 KY317936_Colombia_2016/01/16,
		261 KY317937_Colombia_2016/01/07,
		262 KY317938_Colombia_2016/01/10,
		263 KY317940_Colombia_2016/01/09,
		264 KY325464_USA_Florida_2016/09/19,
		265 KY325465_USA_Florida_2016/09/28,
		266 KY325467_USA_Florida_2016/07/29,
		267 KY325468_USA_Florida_2016/08/04,
		268 KY325469_USA_Florida_2016/08/04,
		269 KY325472_USA_Florida_2016/08/23,
		270 KY325473_USA_Florida_2016/08/31,
		271 KY325476_USA_Florida_2016/10/11,
		272 KY325477_USA_Florida_2016/10/03,
		273 KY325479_USA_Florida_2016/09/28,
		274 KY328289_Honduras_2016/05/15,
		275 KY348640_Suriname_2016/01/22,
		276 KY354186_Brazil_Manguinhos_Rio_de_Janeiro_2015/04/15,
		277 KY379148_China_2016/02/29,
		278 KY415988_Haiti_2014/06/05,
		279 KY415990_Haiti_2014/06/02,
		280 KY415991_Haiti_2014/06/24,
		281 KY441401_Brazil_2016/02/29,
		282 KY441402_Brazil_2016/04/05,
		283 KY441403_Brazil_2016/01/11,
		284 KY553111_South_Korea_2016/04/15,
		285 KY558999_Brazil_Olinda_Pernambuco_2016/07/10,
		286 KY559012_Brazil_Ribeirao_Preto_Sao_Paulo_2016/04/19,
		287 KY576904_Central_African_Republic_Bangui_1989/06/01,
		288 KY606271_Mexico_Chiapas_2016/03/05,
		289 KY606272_Mexico_Oaxaca_2016/08/05,
		290 KY606273_Mexico_Guerrero_2016/06/30,
		291 KY606274_Mexico_Guerrero_2016/07/07,
		292 KY631492_Brazil_Manaus_Amazonas_State_2016/01/08,
		293 KY631493_Mexico_Tapachula_Chiapas_2015/10/15,
		294 KY631494_Mexico_Tapachula_Chiapas_2015/10/15,
		295 KY648934_Mexico_Chiapas_2016/06/01,
		296 KY693676_Honduras_2016/08/26,
		297 KY693677_Honduras_2016/08/26,
		298 KY693678_Peru_2016/06/28,
		299 KY693679_Peru_2016/07/11,
		300 KY693680_Venezuela_2016/10/19,
		301 KY765317_Nicaragua_Managua_2016/06/29,
		302 KY765318_Nicaragua_Managua_2016/07/10,
		303 KY765320_Nicaragua_Managua_2016/05/29,
		304 KY765321_Nicaragua_Managua_2016/07/10,
		305 KY765322_Nicaragua_Managua_2016/06/29,
		306 KY765323_Nicaragua_Managua_2016/06/30,
		307 KY765324_Nicaragua_Managua_2016/07/07,
		308 KY765326_Nicaragua_Managua_2016/06/30,
		309 KY765327_Nicaragua_Managua_2016/04/22,
		310 KY785415_Dominican_Republic_Distrito_Nacional_2016/04/11,
		311 KY785418_Honduras_Francisco_Morazan_2016/05/13,
		312 KY785419_Jamaica_2016/06/13,
		313 KY785420_Dominican_Republic_Distrito_Nacional_2016/04/18,
		314 KY785422_USA_Miami_FL_2016/09/09,
		315 KY785423_Dominican_Republic_Distrito_Nacional_2016/04/05,
		316 KY785427_Brazil_Rio_de_Janeiro_2016/03/30,
		317 KY785429_Brazil_Rio_de_Janeiro_2016/04/14,
		318 KY785435_Dominican_Republic_2016/07/07,
		319 KY785441_Dominican_Republic_Distrito_Nacional_2016/06/13,
		320 KY785442_Honduras_Francisco_Morazan_2016/06/04,
		321 KY785445_USA_Florida_2016/07/19,
		322 KY785448_Honduras_Francisco_Morazan_2016/06/10,
		323 KY785450_Brazil_Rio_de_Janeiro_2016/04/12,
		324 KY785452_Honduras_Francisco_Morazan_2016/06/07,
		325 KY785455_Brazil_Rio_de_Janeiro_2016/04/06,
		326 KY785456_Brazil_Rio_de_Janeiro_2016/04/15,
		327 KY785464_Puerto_Rico_2016/04/13,
		328 KY785465_Dominican_Republic_Distrito_Nacional_2016/04/07,
		329 KY785468_USA_Miami_FL_2016/10/05,
		330 KY785469_Colombia_Santander_2016/04/05,
		331 KY785472_USA_Miami_FL_2016/09/20,
		332 KY785475_Dominican_Republic_Distrito_Nacional_2016/04/07,
		333 KY785476_Dominican_Republic_Distrito_Nacional_2016/04/18,
		334 KY785484_Dominican_Republic_2016/06/06,
		335 KY921911_Singapore_2016/06/01,
		336 KY927808_China_Henan_2016/09/15,
		337 KY989971_Colombia_2015/12/15,
		338 LC171327_Japan_2016/07/20,
		339 LC190723_JapanKanagawa_Yokohama_2016/05/20,
		340 LC191864_JapanChiba_2016/04/21,
		341 LC219720_Japan_2016/11/22,
		342 LC331561_Japan_Tokyo_2016/06/01,
		343 LC369584_Japankanagawa_Sagamihara_2017/06/01,
		344 MF036115_China_2016/11/02,
		345 MF073357_Brazil_2016/02/01,
		346 MF073358_Brazil_2015/06/01,
		347 MF073359_Brazil_2015/03/01,
		348 MF098766_Russia_2016/05/31,
		349 MF098769_Russia_2016/08/25,
		350 MF098771_Russia_2017/01/30,
		351 MF099651_China_Guizhou_08/2016/15,
		352 MF159531_USA_2017/04/19,
		353 MF167360_China_2016/02/26,
		354 MF173411_India_2016/11/14,
		355 MF352141_Brazil_Pernambuco_2015/05/13,
		356 MF384325_Haiti_2016/05/17,
		357 MF434516_Nicaragua_Managua_2016/08/05,
		358 MF434517_Nicaragua_Managua_2016/08/19,
		359 MF434521_Nicaragua_Managua_2016/07/19,
		360 MF434522_Nicaragua_Managua_2016/08/29,
		361 MF438286_Cuba_2017/02/12,
		362 MF510857_Senegal_1984/06/12,
		363 MF574552_Colombia_Barranquilla_2015/12/15,
		364 MF574559_Colombia_Barranquilla_2015/12/15,
		365 MF574565_Colombia_Barranquilla_2015/12/15,
		366 MF574566_Colombia_Barranquilla_2015/12/15,
		367 MF574567_Colombia_Barranquilla_2015/12/15,
		368 MF574570_Colombia_Barranquilla_2015/12/15,
		369 MF574571_Colombia_Barranquilla_2015/12/15,
		370 MF574572_Colombia_Barranquilla_2015/12/15,
		371 MF574575_Colombia_Barranquilla_2015/12/15,
		372 MF574577_Colombia_Barranquilla_2015/12/15,
		373 MF574578_Colombia_Barranquilla_2016/12/15,
		374 MF574579_Colombia_Barranquilla_2016/12/15,
		375 MF574583_Colombia_Barranquilla_2016/12/15,
		376 MF574584_Colombia_Barranquilla_2016/12/15,
		377 MF574585_Colombia_Barranquilla_2016/12/15,
		378 MF574586_Colombia_Barranquilla_2016/12/15,
		379 MF574587_Colombia_Barranquilla_2016/12/15,
		380 MF574588_Colombia_Barranquilla_2016/12/15,
		381 MF629796_Nigeria_2011/04/05,
		382 MF629797_Nigeria_2013/07/05,
		383 MF629798_Senegal_2013/07/10,
		384 MF629799_Senegal_2000/11/11,
		385 MF664436_Russia_Moscow_2016/08/25,
		386 MF692778_Taiwan_2016/10/15,
		387 MF783072_Haiti_2016/06/27,
		388 MF783073_Haiti_2016/05/10,
		389 MF794971_Ecuador_2016/05/01,
		390 MF801378_Guatemala_2016/07/21,
		391 MF801381_Honduras_2016/06/01,
		392 MF801383_Honduras_2016/06/03,
		393 MF801384_Honduras_Roatan_2016/02/03,
		394 MF801386_Honduras_Roatan_2016/02/24,
		395 MF801387_Honduras_Roatan_2016/03/29,
		396 MF801389_Honduras_Roatan_2016/05/10,
		397 MF801391_Mexico_Oaxaca_2016/07/06,
		398 MF801395_Mexico_Chiapas_2016/05/09,
		399 MF801396_Mexico_Chiapas_2016/05/17,
		400 MF801397_Mexico_Campeche_2016/05/20,
		401 MF801398_Mexico_Chiapas_2016/05/20,
		402 MF801400_Mexico_Chiapas_2016/05/20,
		403 MF801401_Mexico_Chiapas_2016/05/23,
		404 MF801402_Mexico_Chiapas_2016/05/26,
		405 MF801403_Mexico_Chiapas_2016/05/25,
		406 MF801406_Mexico_Oaxaca_2016/07/07,
		407 MF801408_Mexico_Chiapas_2016/07/05,
		408 MF801410_Mexico_Guerrero_2016/07/05,
		409 MF801412_Mexico_Guerrero_2016/07/07,
		410 MF801413_Mexico_Guerrero_2016/07/07,
		411 MF801414_Mexico_Guerrero_2016/07/05,
		412 MF801417_Mexico_Chiapas_2016/07/01,
		413 MF801418_Mexico_Chiapas_2016/06/30,
		414 MF801423_Mexico_Guerrero_2016/06/30,
		415 MF801426_Nicaragua_2016/07/25,
		416 MF926508_Nigeria_2016/10/13,
		417 MF988734_Singapore_2017/08/15,
		418 MF988743_USA_Miami_Beach_FL_2016/09/01,
		419 MF996804_Thailand_2017/08/07,
		420 MG366907_Thailand_2015/06/27,
		421 MG494697_Mexico_Veracruz_2016/11/24,
		422 MG548660_Thailand_2016/11/30,
		423 MG548661_Thailand_2016/11/30,
		424 MG595216_Mexico_2016/06/23,
		425 MG645981_Thailand_2006/10/28,
		426 MG674718_China_2016/04/16,
		427 MG674719_China_2016/04/16,
		428 MG807646_Thailand_2016/11/11,
		429 MG807647_Thailand_2017/09/07,
		430 MG827392_French_Polynesia_2013/10/25,
		431 MG982566_Chile_Easter_Island_2014/04/29,
		432 MH013290_Thailand_2017/10/01,
		433 MH055376_China_2016/06/01,
		434 MH063261_Cuba_2017/09/24,
		435 MH063262_Cuba_2017/07/17,
		436 MH063264_Cuba_2017/08/13,
		437 MH063265_Cuba_2017/07/17,
		438 MH119185_Thailand_2016/12/01,
		439 MH157202_Mexico_Tapachula_Chiapas_2016/08/10,
		440 MH157208_Mexico_Tapachula_Chiapas_2016/08/22,
		441 MH157213_Mexico_Tapachula_Chiapas_2016/06/23,
		442 MH158236_Cambodia_2010/06/01,
		443 MH158237_Puerto_Rico_2015/06/01,
		444 MH179341_Colombia_2015/12/10,
		445 MH255601_Singapore_2016/09/01,
		446 MH368551_Cambodia_2016/06/14,
		447 MH430252_Viet_Nam_Ho_Chi_Minh_city_2016/10/21,
		448 MH430253_Viet_Nam_Ho_Chi_Minh_city_2016/10/22,
		449 MH513598_Brazil_Sinop_MT_2015/12/09,
		450 MH513599_Brazil_Sinop_MT_2015/12/11,
		451 MH513600_Brazil_Sinop_MT_2015/12/11,
		452 MH544701_Colombia_2016/01/17,
		453 MH882527_Brazil_2016/04/26,
		454 MH882529_Brazil_2016/05/03,
		455 MH882530_Brazil_2016/05/10,
		456 MH882531_Brazil_2016/05/17,
		457 MH882532_Brazil_2016/05/24,
		458 MH882533_Brazil_2016/06/03,
		459 MH882534_Brazil_2016/06/08,
		460 MH882535_Brazil_2016/06/16,
		461 MH882536_Brazil_2016/06/28,
		462 MH882537_Brazil_2016/07/05,
		463 MH882538_Brazil_2016/07/12,
		464 MH882539_Brazil_2016/07/19,
		465 MH882540_Brazil_2016/07/27,
		466 MH882541_Brazil_2016/04/19,
		467 MH882542_Brazil_2016/04/19,
		468 MH882543_Brazil_2016/05/05,
		469 MH882544_Brazil_2016/05/12,
		470 MH882546_Brazil_2016/05/24,
		471 MH882547_Brazil_2016/06/02,
		472 MH882548_Brazil_2016/06/09,
		473 MH900227_Mexico_Morelos_2016/06/01,
		474 MK238038_India_Jaipur_City_Rajasthan_state_2018/10/15,
		475 MK241415_Cape_Verde_2015/12/03,
		476 MK241416_Cape_Verde_2015/11/27,
		477 MK241417_Cape_Verde_2016/06/04,
		478 MK829152_Angola_2017/05/25,
		479 MK829153_Angola_2017/06/15
;
tree TREE1 = ((((((1[&height=11.342465753424397,height_95%_HPD={11.342465753424648,11.342465753424705},height_median=11.342465753424676,height_range={11.342465753424563,11.342465753424733},length=9.41422168451214,length_95%_HPD={3.419865102399882,16.702785270307714},length_median=8.902069092831255,length_range={1.7498163540214478,23.853196968093556},rate=8.120034254788727E-4,rate_95%_HPD={3.13299…
End;
